# Supplementary material for: Symbionts in waiting: the dynamics of incipient endosymbiont complementation and replacement in minimal bacterial communities of psyllids
Source: Microbiome. 2017 Jun 6;5:58. doi: 10.1186/s40168-017-0276-4 (PMC5461708; doi:10.1186/s40168-017-0276-4)
Supplement: Supplementary file 1 — Sampling information for 191 specimens individually subjected to 16S rRNA gene amplicon sequencing, including number of reads generated by MiSeq amplicon sequencing before and after quality control, and following chimera removal (XLSX 48 kb). [file 40168_2017_276_MOESM1_ESM.xlsx]

## Sheet: File 1
Additional File 1. Sampling information for 191 specimens subjected to 16S rRNA gene amplicon sequencing, including number of reads generated by MiSeq amplicon sequencing before and after quality control, and following chimera removal.
Species name	Location (Collection year)	Latitude and Longitude	Unique identifier	Collectora	Host plant (common name)	Collection date	life stage	sample no.	Ecology: free-living, lerp-building or gall-forming	Feeding- flush or senescence	COI sequence GenBank Accession No.	CytB sequence GenBank Accession No.	NCBI-SRA 16S rRNA amplicon Run Accession No.	No. of paired reads (pre QC)	No. of joined pairs following quality filtering	Percentage joined reads retained (%)	No. of sequences remaining after chimera removalb	Percentage sequences retained post chimeral removal (%)	Percentage sequences removed (%)	No. of sequences after modified chimera removalc	Percentage sequences retained after modified chimera removal (%)
Aacanthocnema dobsoni	LaTrobe University, Bundoora; VIC (2012)	37.72 S 145.05 E		GT	Allocasuarina verticillata (drooping she-oak)	2012	nymph	108	free living	senescence		KY929493	SRR5430089	6619	4465	67.4573	914	20.4703	79.5297	4465	100
Aacanthocnema dobsoni	LaTrobe University, Bundoora; VIC (2012)	37.72 S 145.05 E		GT	Allocasuarina verticillata (drooping she-oak)	2012	nymph	109	free living	senescence		KY929494	SRR5430088	9154	6045	66.0367	3671	60.7279	39.2721	6045	100
Aacanthocnema dobsoni	LaTrobe University, Bundoora; VIC (2012)	37.72 S 145.05 E		GT	Allocasuarina verticillata (drooping she-oak)	2012	nymph	110	free living	senescence		KY929495	SRR5430087	19856	13634	68.6644	58	0.425407	99.5746	13634	100
Aacanthocnema dobsoni	Tasman Peninsula, Tasmania (2012)	missing	TAS18	GT	Allocasuarina verticillata (drooping she-oak)	2012	nymph	106	free living	senescence		KY929492	SRR5430086	19877	13505	67.9428	4829	35.7571	64.2429	13505	100
Acizzia solanicola	Yellowmundee; NSW (2015)	33.67 S 150.65 E		MR	Solanum mauritianum (wild tobacco)	2015-08-01	female	235	free living	flush		KY929451	SRR5430085	17277	11109	64.2994	11105	99.964	0.0360068	11109	100
Acizzia solanicola	Yellowmundee; NSW (2015)	33.67 S 150.65 E		MR	Solanum mauritianum (wild tobacco)	2015-08-01	female	236	free living	flush		KY929452	SRR5430084	19362	11655	60.1952	11645	99.9142	0.0858001	11655	100
Acizzia solanicola	Yellowmundee; NSW (2015)	33.67 S 150.65 E		MR	Solanum mauritianum (wild tobacco)	2015-08-01	female	237	free living	flush		KY929453	SRR5430083	17750	11518	64.8901	11515	99.974	0.0260462	11518	100
Cardiaspina albitextura	Black Mountain Peninsula; ACT (2013)	35.27 S 149.11 E		AAGH,MR	Eucalyptus blakelyi (Blakely's red gum)	2013-10-26	female	7	lerp	senescence	KY923870		SRR5430082	101300	68575	67.695	68566	99.9869	0.0131243	68575	100
Cardiaspina albitextura	Black Mountain Peninsula; ACT (2013)	35.27 S 149.11 E		AAGH,MR	Eucalyptus blakelyi (Blakely's red gum)	2013-10-26	female	8	lerp	senescence	KY923871		SRR5430081	9670	5377	55.605	5370	99.8698	0.130184	5377	100
Cardiaspina albitextura	Black Mountain Peninsula; ACT (2013)	35.27 S 149.11 E		AAGH,MR	Eucalyptus blakelyi (Blakely's red gum)	2013-10-26	female	9	lerp	senescence	KY923872		SRR5430080	5630	3431	60.9414	3431	100	0	3431	100
Cardiaspina albitextura	Black Mountain Dr (lower carpark) Canberra; ACT (2013)	35.27 S 149.10 E	ID31	AAGH,MR	Eucalyptus blakelyi (Blakely's red gum)	2013-10-06	nymph	4	lerp	senescence	KY923867		SRR5430079	70398	46546	66.1184	46522	99.9484	0.0515619	46546	100
Cardiaspina albitextura	Black Mountain Dr (lower carpark) Canberra; ACT (2013)	35.27 S 149.10 E	ID31	AAGH,MR	Eucalyptus blakelyi (Blakely's red gum)	2013-10-06	nymph	5	lerp	senescence	KY923868		SRR5430078	92188	59948	65.028	59932	99.9733	0.0266898	59948	100
Cardiaspina albitextura	Black Mountain Dr (lower carpark) Canberra; ACT (2013)	35.27 S 149.10 E	ID31	AAGH,MR	Eucalyptus blakelyi (Blakely's red gum)	2013-10-06	nymph	6	lerp	senescence	KY923869		SRR5430077	24648	15456	62.7069	15448	99.9482	0.0517598	15456	100
Cardiaspina albitextura	Bruce Ridge Nature Reserve; ACT (2014)	35.26 S 149.11 E		MR	Eucalyptus blakelyi (Blakely's red gum)	2014-04-29	female	10	lerp	senescence	KY923873		SRR5430076	56839	37462	65.909	37458	99.9893	0.0106775	37462	100
Cardiaspina albitextura	Bruce Ridge Nature Reserve; ACT (2014)	35.26 S 149.11 E		MR	Eucalyptus blakelyi (Blakely's red gum)	2014-04-29	female	11	lerp	senescence	KY923874		SRR5430075	2272	1191	52.4208	1184	99.4123	0.587741	1191	100
Cardiaspina albitextura	Bruce Ridge Nature Reserve; ACT (2014)	35.26 S 149.11 E		MR	Eucalyptus blakelyi (Blakely's red gum)	2014-04-29	female	12	lerp	senescence	KY923875		SRR5430074	60041	40364	67.2274	40353	99.9727	0.027252	40364	100
Cardiaspina albitextura	Mudgee; NSW (2015)	32.59 S 149.58 E	MUD4	MR	Eucalyptus blakelyi (Blakely's red gum)	2015-02-19	female	1	lerp	senescence	KY923864		SRR5430073	66165	43895	66.3417	43880	99.9658	0.0341725	43895	100
Cardiaspina albitextura	Mudgee; NSW (2015)	32.59 S 149.58 E	MUD4	MR	Eucalyptus blakelyi (Blakely's red gum)	2015-02-19	female	2	lerp	senescence	KY923865		SRR5430072	169313	113131	66.8177	113109	99.9806	0.0194465	113131	100
Cardiaspina albitextura	Mudgee; NSW (2015)	32.59 S 149.58 E	MUD4	MR	Eucalyptus blakelyi (Blakely's red gum)	2015-02-19	female	3	lerp	senescence	KY923866		SRR5430071	191833	128596	67.0354	128577	99.9852	0.014775	128596	100
Cardiaspina albitextura	Western Sydney U Hawkesbury campus; NSW (2012)	33.61 S 150.75 E	ID16	AAGH,MR	Eucalyptus robusta (swamp mahogany)	2012-11-01	nymph	13	lerp	senescence	KY923876		SRR5430070	2065	991	47.9903	989	99.7982	0.201816	991	100
Cardiaspina albitextura	Western Sydney U Hawkesbury campus; NSW (2012)	33.61 S 150.75 E	ID16	AAGH,MR	Eucalyptus robusta (swamp mahogany)	2012-11-01	nymph	14	lerp	senescence	KY923877		SRR5430069	2943	1634	55.5216	1634	100	0	1634	100
Cardiaspina albitextura	Western Sydney U Hawkesbury campus; NSW (2012)	33.61 S 150.75 E	ID16	AAGH,MR	Eucalyptus robusta (swamp mahogany)	2012-11-01	nymph	15	lerp	senescence	KY923878		SRR5430068	2904	1554	53.5124	1554	100	0	1554	100
Cardiaspina densitexta	Battunga Rd, Echunga; SA (2013)	35.11 S 138.79 E	ID32	AAGH,MR	Eucalyptus fasciculosa (pink gum)	2013-10-04	female	16	lerp	senescence	KY923879		SRR5430067	3333	1398	41.9442	1398	100	0	1398	100
Cardiaspina densitexta	Battunga Rd, Echunga; SA (2013)	35.11 S 138.79 E	ID32	AAGH,MR	Eucalyptus fasciculosa (pink gum)	2013-10-04	female	17	lerp	senescence	KY923880		SRR5430066	77834	51702	66.426	51697	99.9903	0.00967081	51702	100
Cardiaspina densitexta	Battunga Rd, Echunga; SA (2013)	35.11 S 138.79 E	ID32	AAGH,MR	Eucalyptus fasciculosa (pink gum)	2013-10-04	female	18	lerp	senescence	KY923881		SRR5430065	142860	93970	65.7777	93946	99.9745	0.0255401	93970	100
Cardiaspina densitexta	Callington; SA (2013)	35.11 S 139.04 E	ID27	AAGH,MR	Eucalyptus fasciculosa (pink gum)	2013-10-04	nymph	19	lerp	senescence	KY923882		SRR5430064	64618	39618	61.3111	39594	99.9394	0.0605785	39618	100
Cardiaspina densitexta	Callington; SA (2013)	35.11 S 139.04 E	ID27	AAGH,MR	Eucalyptus fasciculosa (pink gum)	2013-10-04	nymph	20	lerp	senescence	KY923883		SRR5430063	3458	1551	44.8525	1541	99.3553	0.644745	1551	100
Cardiaspina densitexta	Callington; SA (2013)	35.11 S 139.04 E	ID27	AAGH,MR	Eucalyptus fasciculosa (pink gum)	2013-10-04	nymph	21	lerp	senescence	KY923884		SRR5430062	59611	38824	65.1289	38812	99.9691	0.0309087	38824	100
Cardiaspina densitexta	Echunga; SA (2013)	35.11 S 138.79 E		MR	Eucalyptus sp.	2013	nymph	131	lerp	senescence	KY923963		SRR5430061	4454	2439	54.7598	2439	100	0	2439	100
Cardiaspina densitexta	Hampton Rd, Naracoorte; SA (2013)	36.92 S 140.75 E	MS3	MS	Eucalyptus fasciculosa (pink gum)	2013-10-04	nymph	117	lerp	senescence	KY923952		SRR5430060	28860	20004	69.3139	19999	99.975	0.024995	20004	100
Cardiaspina densitexta	Hampton Rd, Naracoorte; SA (2013)	36.92 S 140.75 E	MS3	MS	Eucalyptus fasciculosa (pink gum)	2013-10-04	nymph	118	lerp	senescence	KY923953		SRR5430059	21038	14045	66.7601	14030	99.8932	0.1068	14045	100
Cardiaspina densitexta	Hampton Rd, Naracoorte; SA (2013)	36.92 S 140.75 E	MS3	MS	Eucalyptus fasciculosa (pink gum)	2013-10-04	nymph	119	lerp	senescence	KY923954		SRR5430058	38960	25980	66.6838	25978	99.9923	0.00769823	25980	100
Cardiaspina densitexta	Nolan's Rd, Naracoorte; SA (2013)	36.97 S 140.85 E	MS7	MS	Eucalyptus fasciculosa (pink gum)	2013-10-04	nymph	120	lerp	senescence	KY923955		SRR5430057	30472	21222	69.6443	21217	99.9764	0.0235605	21222	100
Cardiaspina densitexta	Nolan's Rd, Naracoorte; SA (2013)	36.97 S 140.85 E	MS7	MS	Eucalyptus fasciculosa (pink gum)	2013-10-04	nymph	121	lerp	senescence	KY923956		SRR5430056	14527	10035	69.0783	10033	99.9801	0.0199302	10035	100
Cardiaspina densitexta	Nolan's Rd, Naracoorte; SA (2013)	36.97 S 140.85 E	MS7	MS	Eucalyptus fasciculosa (pink gum)	2013-10-04	nymph	122	lerp	senescence	KY923957		SRR5430055	12266	5310	43.2904	5310	100	0	5310	100
Cardiaspina densitexta	Bunbury Rd, Tintinara; SA (2013)	35.89 S 140. 06 E	MS1	MS	Eucalyptus fasciculosa (pink gum)	2013-10-04	nymph	111	lerp	senescence	KY923946		SRR5430054	13044	9063	69.4802	9061	99.9779	0.0220677	9063	100
Cardiaspina densitexta	Bunbury Rd, Tintinara; SA (2013)	35.89 S 140. 06 E	MS1	MS	Eucalyptus fasciculosa (pink gum)	2013-10-04	nymph	112	lerp	senescence	KY923947		SRR5430053	1784	1115	62.5	1114	99.9103	0.0896861	1115	100
Cardiaspina densitexta	Bunbury Rd, Tintinara; SA (2013)	35.89 S 140. 06 E	MS1	MS	Eucalyptus fasciculosa (pink gum)	2013-10-04	nymph	113	lerp	senescence	KY923948		SRR5430052	35436	24443	68.9779	24437	99.9755	0.0245469	24441	99.9918
Cardiaspina densitexta	Tiver's Rd, Spence; SA (2013)	37.04 S 140.54 E	MS2	MS	Eucalyptus fasciculosa (pink gum)	2013-10-04	nymph	114	lerp	senescence	KY923949		SRR5430051	6662	4241	63.6596	4239	99.9528	0.0471587	4241	100
Cardiaspina densitexta	Tiver's Rd, Spence; SA (2013)	37.04 S 140.54 E	MS2	MS	Eucalyptus fasciculosa (pink gum)	2013-10-04	nymph	115	lerp	senescence	KY923950		SRR5430050	22392	15507	69.2524	15498	99.942	0.0580383	15507	100
Cardiaspina densitexta	Tiver's Rd, Spence; SA (2013)	37.04 S 140.54 E	MS2	MS	Eucalyptus fasciculosa (pink gum)	2013-10-04	nymph	116	lerp	senescence	KY923951		SRR5430049	22220	15141	68.1413	15138	99.9802	0.0198138	15141	100
Cardiaspina fiscella	Taren Point Rd, cnr Box Rd, Cronulla; NSW (2014)	34.02 S 151.12 E		MR	Eucalyptus botryoides (southern mahogany)	2014-10-01	male	124	lerp	senescence	KY923958		SRR5430048	3659	2030	55.4796	2030	100	0	2030	100
Cardiaspina fiscella	Taren Point Rd, cnr Box Rd, Cronulla; NSW (2014)	34.02 S 151.12 E		MR	Eucalyptus botryoides (southern mahogany)	2014-10-01	male	125	lerp	senescence	KY923959		SRR5430047	4104	2687	65.4727	2685	99.9256	0.0744325	2687	100
Cardiaspina fiscella	EucFACE, Richmond; NSW (2014)	33.61 S 150.74 E	FACE2	JLM	Eucalyptus tereticornis (forest red gum)	2014-11-22	female	22	lerp	senescence	KY923885		SRR5430046	242999	149529	61.5348	149521	99.9946	0.00535013	149529	100
Cardiaspina fiscella	EucFACE, Richmond; NSW (2014)	33.61 S 150.74 E	FACE2	JLM	Eucalyptus tereticornis (forest red gum)	2014-11-22	female	23	lerp	senescence	KY923886		SRR5430045	95068	58914	61.9704	58909	99.9915	0.00848695	58914	100
Cardiaspina fiscella	EucFACE, Richmond; NSW (2014)	33.61 S 150.74 E	FACE2	JLM	Eucalyptus tereticornis (forest red gum)	2014-11-22	female	24	lerp	senescence	KY923887		SRR5430044	105941	70787	66.8174	70782	99.9929	0.00706344	70787	100
Cardiaspina fiscella	Rotary Pk, SthWest Rocks; NSW (2013)	30.89 S 153.04 E		AAGH	Eucalyptus botryoides (southern mahogany)	2013-12-11	nymph	31	lerp	senescence	KY923893		SRR5430043	10465	7008	66.9661	7008	100	0	7008	100
Cardiaspina fiscella	Rotary Pk, SthWest Rocks; NSW (2013)	30.89 S 153.04 E		AAGH	Eucalyptus botryoides (southern mahogany)	2013-12-11	nymph	29_213	lerp	senescence	KY923892		SRR5430042	7908	4311	54.5144	4305	99.8608	0.139179	4311	100
Cardiaspina fiscella	Rotary Pk, SthWest Rocks; NSW (2013)	30.89 S 153.04 E		AAGH	Eucalyptus botryoides (southern mahogany)	2013-12-11	nymph	30_N1	lerp	senescence			SRR5430041	71666	46905	65.4494	46905	100	0	46905	100
Cardiaspina fiscella	Yellowmundee; NSW (2014)	33.67 S 150.65 E		AAGH,MR	Eucalyptus tereticornis (forest red gum)	2014-10-10	nymph	25	lerp	senescence	KY923888		SRR5430040	76587	50271	65.6391	50271	100	0	50271	100
Cardiaspina fiscella	Yellowmundee; NSW (2014)	33.67 S 150.65 E		AAGH,MR	Eucalyptus tereticornis (forest red gum)	2014-10-10	nymph	26	lerp	senescence	KY923889		SRR5430039	116192	75198	64.7187	75186	99.984	0.0159579	75198	100
Cardiaspina fiscella	Yellowmundee; NSW (2014)	33.67 S 150.65 E		AAGH,MR	Eucalyptus tereticornis (forest red gum)	2014-10-10	nymph	27	lerp	senescence	KY923890		SRR5430038	33459	21356	63.8274	21349	99.9672	0.0327777	21356	100
Cardiaspina fiscella	Yellowmundee; NSW (2014)	33.67 S 150.65 E		AAGH,MR	Eucalyptus tereticornis (forest red gum)	2014-10-10	female	28	lerp	senescence	KY923891		SRR5430037	60750	39494	65.0107	39484	99.9747	0.0253203	39494	100
Cardiaspina maniformis	Macquarie Fields; NSW (2014)	33.99 S 150.89 E		AAGH	Eucalyptus tereticornis (forest red gum)	2014-11-01	female	50	lerp	senescence	KY923911		SRR5430036	56216	38014	67.6213	38003	99.9711	0.0289367	38014	100
Cardiaspina maniformis	Macquarie Fields; NSW (2014)	33.99 S 150.89 E		AAGH	Eucalyptus tereticornis (forest red gum)	2014-11-01	female	51	lerp	senescence	KY923912		SRR5430035	101278	69955	69.0723	69952	99.9957	0.00428847	69955	100
Cardiaspina maniformis	Macquarie Fields; NSW (2014)	33.99 S 150.89 E		AAGH	Eucalyptus tereticornis (forest red gum)	2014-11-01	female	52	lerp	senescence	KY923913		SRR5430034	37649	25308	67.2209	25305	99.9881	0.011854	25308	100
Cardiaspina maniformis	Western Sydney U Hawkesbury campus; NSW (2014)	33.61 S 150.75 E		JLM; AAGH	Eucalyptus saligna (Sydney blue gum)	2014-11-21	female	47	lerp	senescence	KY923908		SRR5430033	109444	74394	67.9745	74394	100	0	74394	100
Cardiaspina maniformis	Western Sydney U Hawkesbury campus; NSW (2014)	33.61 S 150.75 E		JLM; AAGH	Eucalyptus saligna (Sydney blue gum)	2014-11-21	female	48	lerp	senescence	KY923909		SRR5430032	218050	151787	69.6111	151787	100	0	151787	100
Cardiaspina maniformis	Western Sydney U Hawkesbury campus; NSW (2014)	33.61 S 150.75 E		JLM; AAGH	Eucalyptus saligna (Sydney blue gum)	2014-11-21	female	49	lerp	senescence	KY923910		SRR5430031	34383	23244	67.6032	23244	100	0	23244	100
Cardiaspina maniformis	Yellowmundee; NSW (2014)	33.67 S 150.65 E		AAGH	Eucalyptus tereticornis (forest red gum)	2014-10-10	nymph	53	lerp	senescence	KY923914		SRR5430030	85355	57962	67.907	57959	99.9948	0.0051758	57962	100
Cardiaspina retator	Battunga Rd, Echunga; SA (2013)	35.11 S 138.79 E	ID28	AAGH,MR	Eucalyptus camaldulensis (river red gum)	2013-10-04	female	56	lerp	senescence	KY923915		SRR5430029	92747	63044	67.9742	63042	99.9968	0.00317239	63044	100
Cardiaspina retator	Battunga Rd, Echunga; SA (2013)	35.11 S 138.79 E	ID28	AAGH,MR	Eucalyptus camaldulensis (river red gum)	2013-10-04	male	57	lerp	senescence	KY923916		SRR5430028	30987	20386	65.7889	20386	100	0	20386	100
Cardiaspina retator	Battunga Rd, Echunga; SA (2013)	35.11 S 138.79 E	ID28	AAGH,MR	Eucalyptus camaldulensis (river red gum)	2013-10-04	male	58	lerp	senescence	KY923917		SRR5430027	9971	6188	62.06	6184	99.9354	0.0646412	6188	100
Cardiaspina retator	Battunga Rd, Echunga; SA (2013)	35.11 S 138.79 E	ID28	AAGH,MR	Eucalyptus camaldulensis (river red gum)	2013-10-04	nymph	59	lerp	senescence	KY923918		SRR5430026	52906	35752	67.5765	35749	99.9916	0.00839114	35752	100
Cardiaspina retator	Battunga Rd, Echunga; SA (2013)	35.11 S 138.79 E	ID28	AAGH,MR	Eucalyptus camaldulensis (river red gum)	2013-10-04	nymph	60	lerp	senescence	KY923919		SRR5430025	1711	996	58.2116	991	99.498	0.502008	996	100
Cardiaspina tenuitela	Bruce Ridge Nature Reserve; ACT (2014)	35.26 S 149.11 E		MR	Eucalyptus melliodora (yellow box)	2014-04-29	female	64	lerp	senescence	KY923920		SRR5430024	20780	13870	66.7469	13869	99.9928	0.00720981	13870	100
Cardiaspina tenuitela	Bruce Ridge Nature Reserve; ACT (2014)	35.26 S 149.11 E		MR	Eucalyptus melliodora (yellow box)	2014-04-29	female	65	lerp	senescence	KY923921		SRR5430023	20286	12310	60.6822	12309	99.9919	0.00812348	12310	100
Cardiaspina tenuitela	Bruce Ridge Nature Reserve; ACT (2014)	35.26 S 149.11 E		MR	Eucalyptus melliodora (yellow box)	2014-04-29	female	66	lerp	senescence	KY923922		SRR5430022	12507	6926	55.377	6912	99.7979	0.202137	6926	100
Cardiaspina tenuitela	Mary Lawson Wayside Rest, Finley; NSW (2013)	35.65 S 145.57 E	ID26	AAGH,MR	Eucalyptus melliodora (yellow box)	2013-09-28	nymph	63_N4	lerp	senescence			SRR5430021	3037	1743	57.3922	1743	100	0	1743	100
Cardiaspina vittaformis	Black Mt CSIRO, Canberra; ACT (2014)	35.27 S 149.11 E		AAGH,MR	Eucalyptus sideroxylon (red ironbark)	2014-10-02	nymph	128	lerp	senescence	KY923960		SRR5430020	2715	1458	53.7017	1458	100	0	1458	100
Cardiaspina vittaformis	Black Mt CSIRO, Canberra; ACT (2014)	35.27 S 149.11 E		AAGH,MR	Eucalyptus sideroxylon (red ironbark)	2014-10-02	nymph	129	lerp	senescence	KY923961		SRR5430019	5179	3571	68.9515	3570	99.972	0.0280034	3571	100
Cardiaspina vittaformis	Black Mt CSIRO, Canberra; ACT (2014)	35.27 S 149.11 E		AAGH,MR	Eucalyptus sideroxylon (red ironbark)	2014-10-02	nymph	130	lerp	senescence	KY923962		SRR5430018	6659	4138	62.1415	4138	100	0	4138	100
Cardiaspina vittaformis	Doonside; NSW (2012)	33.77 S 150.88 E	ID15	AAGH	Eucalyptus crebra (narrow-leaved ironbark)	2012-10-24	nymph	67	lerp	senescence	KY923923		SRR5430017	44461	27977	62.9248	27967	99.9643	0.0357436	27977	100
Cardiaspina vittaformis	Doonside; NSW (2012)	33.77 S 150.88 E	ID15	AAGH	Eucalyptus crebra (narrow-leaved ironbark)	2012-10-24	nymph	68	lerp	senescence	KY923924		SRR5430016	29161	18602	63.7907	18594	99.957	0.0430061	18602	100
Cardiaspina vittaformis	Doonside; NSW (2012)	33.77 S 150.88 E	ID15	AAGH	Eucalyptus crebra (narrow-leaved ironbark)	2012-10-24	nymph	67b_N1	lerp	senescence			SRR5430015	2837	1751	61.7201	1750	99.9429	0.0571102	1751	100
Cardiaspina vittaformis	Western Sydney (2012)	missing		MR	Eucalyptus crebra (narrow-leaved ironbark)	2012	female	69	lerp	senescence	KY923925		SRR5430014	14956	8842	59.1201	8838	99.9548	0.0452386	8842	100
Cardiaspina vittaformis	Western Sydney (2012)	missing		MR	Eucalyptus crebra (narrow-leaved ironbark)	2012	female	70	lerp	senescence	KY923926		SRR5430013	2606	970	37.2218	970	100	0	970	100
Cardiaspina vittaformis	Western Sydney (2012)	missing		MR	Eucalyptus crebra (narrow-leaved ironbark)	2012	female	71	lerp	senescence	KY923927		SRR5430012	79230	52176	65.8538	52176	100	0	52176	100
Creiis corniculata	EucFACE, Richmond; NSW (2015)	33.61 S 150.74 E		AAGH	Eucalyptus tereticornis (forest red gum)	2015-08-01	female	238	lerp	senescence			SRR5430011	17084	11427	66.8871	11422	99.9562	0.043756	11427	100
Creiis corniculata	EucFACE, Richmond; NSW (2015)	33.61 S 150.74 E		AAGH	Eucalyptus tereticornis (forest red gum)	2015-08-01	female	239	lerp	senescence			SRR5430010	10809	7203	66.6389	7197	99.9167	0.0832986	7203	100
Creiis corniculata	EucFACE, Richmond; NSW (2015)	33.61 S 150.74 E		AAGH	Eucalyptus tereticornis (forest red gum)	2015-08-01	female	240	lerp	senescence			SRR5430009	11647	8077	69.3483	8072	99.9381	0.0619042	8077	100
Creiis corniculata	Glen Helen; NT (2012)	23.69 132.67 E		MR	Eucalyptus camaldulensis (river red gum)	2012	female	134	lerp	senescence			SRR5430008	28301	19398	68.5417	19394	99.9794	0.0206207	19398	100
Creiis corniculata	Glen Helen; NT (2012)	23.69 132.67 E		MR	Eucalyptus camaldulensis (river red gum)	2012	female	135	lerp	senescence			SRR5430007	24369	16573	68.0085	16572	99.994	0.00603391	16573	100
Creiis corniculata	Glen Helen; NT (2012)	23.69 132.67 E		MR	Eucalyptus camaldulensis (river red gum)	2012	female	136	lerp	senescence	KY923964		SRR5430006	36703	25358	69.0897	25356	99.9921	0.00788706	25358	100
Creiis sp.1	EucFACE, Richmond; NSW (2012)	33.61 S 150.74 E	ID7	AAGH	Eucalyptus tereticornis (forest red gum)	2012-08-01	nymph	72	lerp	senescence	KY923928		SRR5430005	221080	150484	68.0677	150482	99.9987	0.00132904	150484	100
Creiis sp.1	EucFACE, Richmond; NSW (2012)	33.61 S 150.74 E	ID7	AAGH	Eucalyptus tereticornis (forest red gum)	2012-08-01	nymph	73	lerp	senescence	KY923929		SRR5430004	79445	52747	66.3944	52729	99.9659	0.0341252	52747	100
Creiis sp.1	EucFACE, Richmond; NSW (2012)	33.61 S 150.74 E	ID7	AAGH	Eucalyptus tereticornis (forest red gum)	2012-08-01	nymph	74	lerp	senescence	KY923930		SRR5430003	82518	54380	65.9008	54358	99.9595	0.0404561	54380	100
Creiis sp.2	Ingleburn; NSW(2013)	34.01 S 150.87 E	ID36	AAGH	Eucalyptus paniculata (grey ironbark)	2013-09-01	female	75	lerp	senescence	KY923931		SRR5430002	66917	43976	65.7172	651	1.48035	98.5196	43976	100
Creiis sp.2	Ingleburn; NSW(2013)	34.01 S 150.87 E	ID36	AAGH	Eucalyptus paniculata (grey ironbark)	2013-09-01	female	76	lerp	senescence	KY923932		SRR5430001	52842	34528	65.342	509	1.47417	98.5258	34528	100
Creiis sp.2	Ingleburn; NSW(2013)	34.01 S 150.87 E	ID36	AAGH	Eucalyptus paniculata (grey ironbark)	2013-09-01	female	77	lerp	senescence	KY923933		SRR5430000	29161	18691	64.0959	356	1.90466	98.0953	18691	100
Ctenarytaina bipartita	Tasman Peninsula, Tasmania (2012)	missing	TAS13	GT	Eucalyptus sp.	2012	female	149	free-living	flush	KY923965	KY929437	SRR5429999	25898	11629	44.9031	11629	100	0	11629	100
Ctenarytaina bipartita	Tasman Peninsula, Tasmania (2012)	missing	TAS13	GT	Eucalyptus sp.	2012	female	150	free-living	flush		KY929438	SRR5429998	23574	14444	61.2709	14430	99.9031	0.0969261	14443	99.9931
Ctenarytaina bipartita	Tasman Peninsula, Tasmania (2012)	missing	TAS13	GT	Eucalyptus sp.	2012	female	151	free-living	flush	KY923966	KY929439	SRR5429997	21618	13677	63.2667	13672	99.9634	0.0365577	13675	99.9854
Ctenarytaina eucalypti	Gois; Portugal (2011)	missing	Sample4	CV	Eucalyptus globulus (Tasmanian blue gum)	2011-02-25	female	164	free-living	flush	KY923976	KY929443	SRR5429996	6017	3682	61.1933	3674	99.7827	0.217273	3682	100
Ctenarytaina eucalypti	Gois; Portugal (2011)	missing	Sample4	CV	Eucalyptus globulus (Tasmanian blue gum)	2011-02-25	female	165	free-living	flush	KY923977		SRR5429995	30214	19211	63.5831	19207	99.9792	0.0208214	19211	100
Ctenarytaina eucalypti	Gois; Portugal (2011)	missing	Sample4	CV	Eucalyptus globulus (Tasmanian blue gum)	2011-02-25	female	166	free-living	flush	KY923978		SRR5429994	27055	16842	62.251	16833	99.9466	0.0534378	16842	100
Ctenarytaina eucalypti	Oliveira de Azemeis; Portugal (2011)	missing	Sample2	CV	Eucalyptus globulus (Tasmanian blue gum)	2011-02-23	female	158	free-living	flush	KY923970		SRR5429993	25465	16169	63.495	16159	99.9382	0.0618467	16169	100
Ctenarytaina eucalypti	Oliveira de Azemeis; Portugal (2011)	missing	Sample2	CV	Eucalyptus globulus (Tasmanian blue gum)	2011-02-23	female	159	free-living	flush	KY923971		SRR5429992	9326	5902	63.2854	5902	100	0	5902	100
Ctenarytaina eucalypti	Oliveira de Azemeis; Portugal (2011)	missing	Sample2	CV	Eucalyptus globulus (Tasmanian blue gum)	2011-02-23	female	160	free-living	flush	KY923972		SRR5429991	7650	4794	62.6667	4789	99.8957	0.104297	4794	100
Ctenarytaina eucalypti	Ponte de Lima; Portugal (2011)	missing	Sample3	CV	Eucalyptus globulus (Tasmanian blue gum)	2011-03-23	female	161	free-living	flush	KY923973	KY929440	SRR5429990	21382	13461	62.9548	13458	99.9777	0.0222866	13461	100
Ctenarytaina eucalypti	Ponte de Lima; Portugal (2011)	missing	Sample3	CV	Eucalyptus globulus (Tasmanian blue gum)	2011-03-23	female	162	free-living	flush	KY923974	KY929441	SRR5429989	17105	10546	61.6545	10543	99.9716	0.0284468	10546	100
Ctenarytaina eucalypti	Ponte de Lima; Portugal (2011)	missing	Sample3	CV	Eucalyptus globulus (Tasmanian blue gum)	2011-03-23	female	163	free-living	flush	KY923975	KY929442	SRR5429988	29247	18782	64.2186	18780	99.9894	0.0106485	18782	100
Ctenarytaina eucalypti	Sao Pedro do Sul; Portugal (2011)	missing	Sample1	CV	Eucalyptus globulus (Tasmanian blue gum)	2011-02-23	female	155	free-living	flush	KY923967		SRR5429987	12012	7630	63.5198	7628	99.9738	0.0262123	7630	100
Ctenarytaina eucalypti	Sao Pedro do Sul; Portugal (2011)	missing	Sample1	CV	Eucalyptus globulus (Tasmanian blue gum)	2011-02-23	female	156	free-living	flush	KY923968		SRR5429986	27033	17077	63.1709	17072	99.9707	0.0292791	17077	100
Ctenarytaina eucalypti	Sao Pedro do Sul; Portugal (2011)	missing	Sample1	CV	Eucalyptus globulus (Tasmanian blue gum)	2011-02-23	female	157	free-living	flush	KY923969		SRR5429985	3751	2180	58.1178	2174	99.7248	0.275229	2180	100
Ctenarytaina eucalypti	Tasman Peninsula, Tasmania (2012)	missing	TAS14	GT	Eucalyptus globulus (Tasmanian blue gum)	2012	female	167	free-living	flush	KY923979		SRR5429984	16740	10519	62.8375	10516	99.9715	0.0285198	10519	100
Ctenarytaina eucalypti	Tasman Peninsula, Tasmania (2012)	missing	TAS14	GT	Eucalyptus globulus (Tasmanian blue gum)	2012	female	168	free-living	flush	KY923980		SRR5429983	11905	7523	63.1919	7515	99.8937	0.106341	7523	100
Ctenarytaina eucalypti	Tasman Peninsula, Tasmania (2012)	missing	TAS14	GT	Eucalyptus globulus (Tasmanian blue gum)	2012	female	169	free-living	flush	KY923981		SRR5429982	28645	18275	63.7982	18272	99.9836	0.0164159	18274	99.9945
Ctenarytaina eucalypti	Western Sydney U Hawkesbury campus; NSW (2012)	33.61 S 150.75 E		AAGH	Eucalyptus globulus (Tasmanian blue gum)	2012-01-01	male	223	free-living	flush			SRR5429981	10465	5850	55.9006	5839	99.812	0.188034	5850	100
Ctenarytaina eucalypti	Western Sydney U Hawkesbury campus; NSW (2012)	33.61 S 150.75 E		AAGH	Eucalyptus globulus (Tasmanian blue gum)	2012-01-01	female	224	free-living	flush			SRR5429980	5329	3473	65.1717	3473	100	0	3473	100
Ctenarytaina eucalypti	Western Sydney U Hawkesbury campus; NSW (2012)	33.61 S 150.75 E		AAGH	Eucalyptus globulus (Tasmanian blue gum)	2012-01-01	female	225	free-living	flush	KY923997		SRR5429979	15859	10034	63.2701	10033	99.99	0.00996612	10034	100
Ctenarytaina spatulata	Albergaria-a-Velha; Portugal (2011)	missing	Sample5	CV	Eucalyptus globulus (Tasmanian blue gum)	2011-02-22	female	170	free-living	flush	KY923982	KY929444	SRR5429978	24734	16123	65.1856	16116	99.9566	0.0434162	16123	100
Ctenarytaina spatulata	Albergaria-a-Velha; Portugal (2011)	missing	Sample5	CV	Eucalyptus globulus (Tasmanian blue gum)	2011-02-22	nymph	171	free-living	flush		KY929445	SRR5429977	13946	9302	66.7001	9295	99.9247	0.0752526	9302	100
Ctenarytaina spatulata	Albergaria-a-Velha; Portugal (2011)	missing	Sample5	CV	Eucalyptus globulus (Tasmanian blue gum)	2011-02-22	nymph	172	free-living	flush		KY929446	SRR5429976	19727	13208	66.9539	13205	99.9773	0.0227135	13208	100
Ctenarytaina spatulata	Albergaria-a-Velha; Portugal (2011)	missing	Sample5	CV	Eucalyptus globulus (Tasmanian blue gum)	2011-02-22	nymph	173	free-living	flush		KY929447	SRR5429975	17729	11779	66.4392	11776	99.9745	0.0254691	11779	100
Ctenarytaina spatulata	Ponte de Lima; Portugal (2011)	missing	Sample6	CV	Eucalyptus globulus (Tasmanian blue gum)	2011-03-23	nymph	174	free-living	flush		KY929448	SRR5429974	15150	9722	64.1716	9713	99.9074	0.0925735	9722	100
Ctenarytaina spatulata	Ponte de Lima; Portugal (2011)	missing	Sample6	CV	Eucalyptus globulus (Tasmanian blue gum)	2011-03-23	nymph	175	free-living	flush		KY929449	SRR5429973	31782	21821	68.6584	21818	99.9863	0.0137482	21821	100
Ctenarytaina spatulata	Ponte de Lima; Portugal (2011)	missing	Sample6	CV	Eucalyptus globulus (Tasmanian blue gum)	2011-03-23	nymph	176	free-living	flush		KY929450	SRR5429972	9906	6468	65.2938	6464	99.9382	0.0618429	6468	100
Eucalyptolyma maideni	Bowen St Bus Terminal, Adelaide; SA (2013)	34.93 S 138.60 E	ID25	AAGH,MR	Corymbia maculata (spotted gum)	2013-10-04	female	84	lerp	senescence	KY923934		SRR5429971	16246	8836	54.3888	326	3.68945	96.3105	8836	100
Eucalyptolyma maideni	Edensor Pk; NSW (2012)	33.88 S 150.87 E	ID12	AG	Corymbia citriodora (lemon-scented gum)	2012-09-10	female	88	lerp	senescence	KY923935		SRR5429970	7672	5011	65.3154	437	8.72081	91.2792	5011	100
Eucalyptolyma maideni	Edensor Pk; NSW (2012)	33.88 S 150.87 E	ID12	AG	Corymbia citriodora (lemon-scented gum)	2012-09-10	female	89	lerp	senescence	KY923936		SRR5429969	10121	6159	60.8537	485	7.87465	92.1253	6159	100
Eucalyptolyma maideni	Edensor Pk; NSW (2012)	33.88 S 150.87 E	ID12	AG	Corymbia citriodora (lemon-scented gum)	2012-09-10	nymph	90	lerp	senescence	KY923937		SRR5429968	121349	82728	68.1736	27275	32.9695	67.0305	82728	100
Eucalyptolyma maideni	Western Sydney U Hawkesbury campus; NSW (2015)	33.61 S 150.75 E		AAGH	Corymbia citriodora (lemon-scented gum)	2015-05-13	female	177	lerp	senescence	KY923983		SRR5429967	2429	1407	57.9251	165	11.7271	88.2729	1407	100
Eucalyptolyma maideni	Western Sydney U Hawkesbury campus; NSW (2015)	33.61 S 150.75 E		AAGH	Corymbia citriodora (lemon-scented gum)	2015-05-13	female	178	lerp	senescence	KY923984		SRR5429966	21919	14446	65.9063	10059	69.6317	30.3683	14446	100
Eucalyptolyma maideni	Western Sydney U Hawkesbury campus; NSW (2015)	33.61 S 150.75 E		AAGH	Corymbia citriodora (lemon-scented gum)	2015-05-13	female	179	lerp	senescence	KY923985		SRR5429965	16933	11565	68.2986	164	1.41807	98.5819	11565	100
Eucalyptolyma maideni	Western Sydney U Hawkesbury campus; NSW (2015)	33.61 S 150.75 E		AAGH	Corymbia citriodora (lemon-scented gum)	2015-05-13	nymph	181	lerp	senescence	KY923986		SRR5429964	31324	16997	54.2619	10897	64.1113	35.8887	16997	100
Eucalyptolyma maideni	Western Sydney U Hawkesbury campus; NSW (2015)	33.61 S 150.75 E		AAGH	Corymbia citriodora (lemon-scented gum)	2015-05-13	nymph	182	lerp	senescence	KY923987		SRR5429963	16246	10414	64.1019	2569	24.6687	75.3313	10414	100
GB Cardiaspina sp.	Dr Charles Mckay Reserve, Blacktown; NSW (2013)	33.78 S, 150.83 E		GL; MR	Eucalyptus moluccana (grey box)	2013-01-01	female	44	lerp	senescence	KY923905		SRR5429962	122574	82281	67.1276	82271	99.9878	0.0121535	82281	100
GB Cardiaspina sp.	Dr Charles Mckay Reserve, Blacktown; NSW (2013)	33.78 S, 150.83 E		GL; MR	Eucalyptus moluccana (grey box)	2013-01-01	female	45	lerp	senescence	KY923906		SRR5429961	46395	29569	63.7332	29564	99.9831	0.0169096	29569	100
GB Cardiaspina sp.	Dr Charles Mckay Reserve, Blacktown; NSW (2013)	33.78 S, 150.83 E		GL; MR	Eucalyptus moluccana (grey box)	2013-01-01	female	46	lerp	senescence	KY923907		SRR5429960	92102	59665	64.7814	59665	100	0	59665	100
GB Cardiaspina sp.	Nurragingy Reserve; NSW (2013)	33.76 S 150.86 E		GL; MR	Eucalyptus moluccana (grey box)	2013-01-01	female	41	lerp	senescence	KY923902		SRR5429959	116686	79451	68.0896	79451	100	0	79451	100
GB Cardiaspina sp.	Nurragingy Reserve; NSW (2013)	33.76 S 150.86 E		GL; MR	Eucalyptus moluccana (grey box)	2013-01-01	female	42	lerp	senescence	KY923903		SRR5429958	42291	27069	64.0065	27062	99.9741	0.0258598	27069	100
GB Cardiaspina sp.	Nurragingy Reserve; NSW (2013)	33.76 S 150.86 E		GL; MR	Eucalyptus moluccana (grey box)	2013-01-01	female	43	lerp	senescence	KY923904		SRR5429957	11626	6554	56.3736	6546	99.8779	0.122063	6554	100
GB Cardiaspina sp.	Rossmore Park; NSW (2013)	33.95 S 150.77 E		GL; MR	Eucalyptus moluccana (grey box)	2013-01-01	female	32	lerp	senescence	KY923894		SRR5429956	2665	1318	49.4559	1317	99.9241	0.0758725	1318	100
GB Cardiaspina sp.	Rossmore Park; NSW (2013)	33.95 S 150.77 E		GL; MR	Eucalyptus moluccana (grey box)	2013-01-01	female	33	lerp	senescence	KY923895		SRR5429955	56925	38580	67.7734	38578	99.9948	0.00518403	38580	100
GB Cardiaspina sp.	Rossmore Park; NSW (2013)	33.95 S 150.77 E		GL; MR	Eucalyptus moluccana (grey box)	2013-01-01	female	34	lerp	senescence	KY923896		SRR5429954	99108	68488	69.1044	68479	99.9869	0.013141	68488	100
GB Cardiaspina sp.	Western Sydney U Hawkesbury campus; NSW (2014)	33.61 S 150.75 E		JLM	Eucalyptus moluccana (grey box)	2014-03-18	female	35	lerp	senescence	KY923897		SRR5429953	27635	18431	66.6944	18429	99.9891	0.0108513	18431	100
GB Cardiaspina sp.	Western Sydney U Hawkesbury campus; NSW (2014)	33.61 S 150.75 E		JLM	Eucalyptus moluccana (grey box)	2014-03-18	female	36	lerp	senescence	KY923898		SRR5429952	17363	11277	64.9485	11270	99.9379	0.0620732	11277	100
GB Cardiaspina sp.	Western Sydney U Hawkesbury campus; NSW (2014)	33.61 S 150.75 E		JLM	Eucalyptus moluccana (grey box)	2014-03-18	female	37	lerp	senescence	KY923899		SRR5429951	39626	25714	64.8917	25710	99.9844	0.0155557	25714	100
GB Cardiaspina sp.	Western Sydney U Hawkesbury campus; NSW (2014)	33.61 S 150.75 E		JLM	Eucalyptus moluccana (grey box)	2014-03-18	nymph	38	lerp	senescence	KY923900		SRR5429950	2338	1122	47.9897	1122	100	0	1122	100
GB Cardiaspina sp.	Western Sydney U Hawkesbury campus; NSW (2014)	33.61 S 150.75 E		JLM	Eucalyptus moluccana (grey box)	2014-03-18	nymph	40	lerp	senescence	KY923901		SRR5429949	45041	30453	67.6117	30452	99.9967	0.00328375	30453	100
Glycaspis brimblecombei	Aveiro; Portugal (2011)	missing	Sample9	CV	Eucalyptus camaldulensis (river red gum)	2011-05-31	female	186	lerp	flush	KY923990	KY929468	SRR5429948	16611	9874	59.4425	9866	99.919	0.0810209	9874	100
Glycaspis brimblecombei	Aveiro; Portugal (2011)	missing	Sample9	CV	Eucalyptus camaldulensis (river red gum)	2011-05-31	female	187	lerp	flush	KY923991	KY929469	SRR5429947	31590	12924	40.9117	12924	100	0	12924	100
Glycaspis brimblecombei	Aveiro; Portugal (2011)	missing	Sample9	CV	Eucalyptus camaldulensis (river red gum)	2011-05-31	female	188	lerp	flush	KY923992	KY929470	SRR5429946	13431	8227	61.2538	8220	99.9149	0.0850857	8227	100
Glycaspis brimblecombei	Coimbra; Portugal (2011)	missing	Sample8	CV	Eucalyptus camaldulensis (river red gum)	2011-05-31	female	183	lerp	flush	KY923988	KY929466	SRR5429945	9520	5363	56.334	5357	99.8881	0.111878	5363	100
Glycaspis brimblecombei	Coimbra; Portugal (2011)	missing	Sample8	CV	Eucalyptus camaldulensis (river red gum)	2011-05-31	female	184	lerp	flush	KY923989	KY929467	SRR5429944	16654	10279	61.7209	10273	99.9416	0.0583714	10279	100
Glycaspis brimblecombei	East Market St carpark, Richmond; NSW (2014)	33.60 S 150.75 E		AAGH	Eucalyptus saligna (Sydney blue gum)	2014-04-14	female	99	lerp	flush	KY923941	KY929462	SRR5429943	24304	15958	65.66	15952	99.9624	0.0375987	15958	100
Glycaspis brimblecombei	East Market St carpark, Richmond; NSW (2014)	33.60 S 150.75 E		AAGH	Eucalyptus saligna (Sydney blue gum)	2014-04-14	female	100	lerp	flush	KY923942	KY929463	SRR5429942	29440	18500	62.8397	18492	99.9568	0.0432432	18500	100
Glycaspis brimblecombei	East Market St carpark, Richmond; NSW (2014)	33.60 S 150.75 E		AAGH	Eucalyptus saligna (Sydney blue gum)	2014-04-14	male	101_220	lerp	flush	KY923943	KY929465	SRR5429941	26088	17101	65.5512	17097	99.9766	0.0233904	17101	100
Glycaspis brimblecombei	EucFACE, Richmond; NSW (2012)	33.61 S 150.74 E	ID1	AAGH	Eucalyptus tereticornis (forest red gum)	2012-08-01	nymph	102	lerp	flush	KY923944	KY929464	SRR5429940	32019	20298	63.3936	20294	99.9803	0.0197064	20298	100
Glycaspis brimblecombei	EucFACE, Richmond; NSW (2012)	33.61 S 150.74 E	ID1	AAGH	Eucalyptus tereticornis (forest red gum)	2012-08-01	nymph	104	lerp	flush		KY929457	SRR5429939	18975	11830	62.3452	555	4.69146	95.3085	11830	100
Glycaspis brimblecombei	EucFACE, Richmond; NSW (2012)	33.61 S 150.74 E	ID1	AAGH	Eucalyptus tereticornis (forest red gum)	2012-08-01	nymph	103_221	lerp	flush	KY923945	KY929458	SRR5429938	14333	8202	57.2246	541	6.59595	93.404	8202	100
Glycaspis brimblecombei	Mulgrave; NSW (2012)	33.63 S 150.83 E	ID13	AAGH	Eucalyptus saligna (Sydney blue gum)	2012-10-22	female	96	lerp	flush	KY923938	KY929459	SRR5429937	109186	72747	66.6267	72727	99.9725	0.0274925	72747	100
Glycaspis brimblecombei	Mulgrave; NSW (2012)	33.63 S 150.83 E	ID13	AAGH	Eucalyptus saligna (Sydney blue gum)	2012-10-22	female	97	lerp	flush	KY923939	KY929460	SRR5429936	23337	13917	59.6349	13913	99.9713	0.0287418	13916	99.9928
Glycaspis brimblecombei	Mulgrave; NSW (2012)	33.63 S 150.83 E	ID13	AAGH	Eucalyptus saligna (Sydney blue gum)	2012-10-22	female	98	lerp	flush	KY923940	KY929461	SRR5429935	23552	14253	60.5172	14251	99.986	0.0140321	14253	100
Glycaspis sp.1	Howlong; NSW (2013)	35.99 S 146.65 E	ID21	AAGH	Eucalyptus largiflorens (black box)	2013-09-28	female	93	lerp	flush		KY929454	SRR5429934	131062	70609	53.8745	70602	99.9901	0.00991375	70609	100
Glycaspis sp.1	Howlong; NSW (2013)	35.99 S 146.65 E	ID21	AAGH	Eucalyptus largiflorens (black box)	2013-09-28	female	94	lerp	flush		KY929456	SRR5429933	91415	54337	59.4399	54335	99.9963	0.00368073	54337	100
Glycaspis sp.1	Howlong; NSW (2013)	35.99 S 146.65 E	ID21	AAGH	Eucalyptus largiflorens (black box)	2013-09-28	female	95	lerp	flush		KY929455	SRR5429932	102954	61329	59.5693	61285	99.9283	0.0717442	61329	100
Glycaspis sp.2	Kinchega National Park, Menindee; NSW (2015)	32.46 S 142.39 E		MN	Eucalyptus largiflorens (black box)	2015-06-01	female	229	lerp	flush	KY924000	KY929474	SRR5429931	9756	6015	61.6544	122	2.02826	97.9717	6015	100
Glycaspis sp.2	Kinchega National Park, Menindee; NSW (2015)	32.46 S 142.39 E		MN	Eucalyptus largiflorens (black box)	2015-06-01	female	230	lerp	flush	KY924001	KY929473	SRR5429930	9240	4894	52.9654	109	2.22722	97.7728	4894	100
Glycaspis sp.2	Kinchega National Park, Menindee; NSW (2015)	32.46 S 142.39 E		MN	Eucalyptus largiflorens (black box)	2015-06-01	female	231	lerp	flush	KY924002	KY929475	SRR5429929	12442	7470	60.0386	147	1.96787	98.0321	7470	100
Glycaspis sp.2	Kinchega National Park, Menindee; NSW (2015)	32.47 S 142.35 E		MN	Eucalyptus coolabah (coolabah)	2015-06-01	female	232	lerp	flush	KY924003	KY929476	SRR5429928	23660	13286	56.1538	8113	61.0643	38.9357	13286	100
Glycaspis sp.2	Kinchega National Park, Menindee; NSW (2015)	32.47 S 142.35 E		MN	Eucalyptus coolabah (coolabah)	2015-06-01	female	233	lerp	flush	KY924004	KY929477	SRR5429927	20694	13450	64.9947	217	1.61338	98.3866	13450	100
Glycaspis sp.2	Kinchega National Park, Menindee; NSW (2015)	32.47 S 142.35 E		MN	Eucalyptus coolabah (coolabah)	2015-06-01	female	234	lerp	flush	KY924005	KY929478	SRR5429926	23939	15334	64.0545	354	2.3086	97.6914	15334	100
Glycaspis sp.2	King's Billabong Wildlife Reserve, Mildura; VIC (2015)	34.28 S 142.24 E		MN	Eucalyptus largiflorens (black box)	2015-06-01	female	226	lerp	flush	KY923998	KY929471	SRR5429925	13710	9092	66.3166	119	1.30884	98.6912	9092	100
Glycaspis sp.2	King's Billabong Wildlife Reserve, Mildura; VIC (2015)	34.28 S 142.24 E		MN	Eucalyptus largiflorens (black box)	2015-06-01	female	228	lerp	flush	KY923999	KY929472	SRR5429924	23079	14167	61.3848	362	2.55523	97.4448	14167	100
Pauropsylla depressa	Douglas, Townsville; QLD (2014)	19.32 S 146.74 E		JC	Ficus racemosa (cluster fig tree)	2014-08-20	female	189	gall			KY929485	SRR5429923	17750	10407	58.631	7705	74.0367	25.9633	10407	100
Pauropsylla depressa	Douglas, Townsville; QLD (2014)	19.32 S 146.74 E		JC	Ficus racemosa (cluster fig tree)	2014-08-20	female	190	gall			KY929486	SRR5429922	24390	15089	61.8655	1019	6.75326	93.2467	15089	100
Pauropsylla depressa	Douglas, Townsville; QLD (2014)	19.32 S 146.74 E		JC	Ficus racemosa (cluster fig tree)	2014-08-20	female	191	gall			KY929487	SRR5429921	22177	13728	61.902	8089	58.9234	41.0766	13728	100
Pauropsylla depressa	Douglas, Townsville; QLD (2014)	19.32 S 146.74 E	JCHIE421	JC	Ficus racemosa (cluster fig tree)	2014-08-20	female	192	gall			KY929488	SRR5429920	29784	18778	63.0473	550	2.92896	97.071	18778	100
Pauropsylla depressa	Douglas, Townsville; QLD (2014)	19.32 S 146.74 E	JCHIE348	JC	Ficus racemosa (cluster fig tree)	2014-08-20	nymph	193	gall			KY929489	SRR5429919	36338	21917	60.3143	1886	8.60519	91.3948	21915	99.9909
Pauropsylla depressa	Douglas, Townsville; QLD (2014)	19.32 S 146.74 E	JCHIE348	JC	Ficus racemosa (cluster fig tree)	2014-08-20	nymph	194	gall			KY929490	SRR5429918	32578	20279	62.2475	1202	5.92731	94.0727	20279	100
Pauropsylla depressa	Douglas, Townsville; QLD (2014)	19.32 S 146.74 E	JCHIE348	JC	Ficus racemosa (cluster fig tree)	2014-08-20	nymph	195	gall			KY929491	SRR5429917	32943	20801	63.1424	1718	8.25922	91.7408	20801	100
Protyora sterculiae	Western Sydney U Hawkesbury campus; NSW (2015)	33.61 S 150.75 E		MR	Brachychiton populneus (kurrajong tree)	2015	female	196	free-living	senescence		KY929479	SRR5429916	26883	17703	65.852	17694	99.9492	0.0508388	17703	100
Protyora sterculiae	Western Sydney U Hawkesbury campus; NSW (2015)	33.61 S 150.75 E		MR	Brachychiton populneus (kurrajong tree)	2015	female	197	free-living	senescence		KY929480	SRR5429915	33201	22804	68.6847	22791	99.943	0.0570075	22804	100
Protyora sterculiae	Western Sydney U Hawkesbury campus; NSW (2015)	33.61 S 150.75 E		MR	Brachychiton populneus (kurrajong tree)	2015	female	198	free-living	senescence		KY929481	SRR5429914	15945	10297	64.5782	10276	99.7961	0.203943	10297	100
Protyora sterculiae	Western Sydney U Hawkesbury campus; NSW (2015)	33.61 S 150.75 E		MR	Brachychiton populneus (kurrajong tree)	2015	nymph	199	free-living	senescence		KY929482	SRR5429913	28344	18954	66.8713	18948	99.9683	0.0316556	18954	100
Protyora sterculiae	Western Sydney U Hawkesbury campus; NSW (2015)	33.61 S 150.75 E		MR	Brachychiton populneus (kurrajong tree)	2015	nymph	200	free-living	senescence		KY929483	SRR5429912	27141	18375	67.702	18365	99.9456	0.0544218	18375	100
Protyora sterculiae	Western Sydney U Hawkesbury campus; NSW (2015)	33.61 S 150.75 E		MR	Brachychiton populneus (kurrajong tree)	2015	nymph	201	free-living	senescence		KY929484	SRR5429911	11626	8050	69.2414	8048	99.9752	0.0248447	8050	100
Schedotrioza serrata	Mt Wilson; NSW (2015)	33.51 S 150.37 E		MR	Eucalyptus piperita (Sydney peppermint)	2015-11-26	female	241	gall			KY929499	SRR5429910	30700	20582	67.0423	20582	100	0	20582	100
Schedotrioza serrata	Mt Wilson; NSW (2015)	33.51 S 150.37 E		MR	Eucalyptus piperita (Sydney peppermint)	2015-11-26	female	242	gall			KY929500	SRR5429909	29111	19419	66.7067	19419	100	0	19419	100
Schedotrioza serrata	Mt Wilson; NSW (2015)	33.51 S 150.37 E		MR	Eucalyptus piperita (Sydney peppermint)	2015-11-26	female	243	gall				SRR5429908	26936	18333	68.0613	18333	100	0	18333	100
Trioza eugeniae	Gordon; NSW (2015)	33.76 S 151.15 E		KR; JLM	Syzygium smithii (lilly pilly)	2015-02-13	female	202	gall				SRR5429907	32320	21039	65.0959	21035	99.981	0.0190123	21039	100
Trioza eugeniae	Gordon; NSW (2015)	33.76 S 151.15 E		KR; JLM	Syzygium smithii (lilly pilly)	2015-02-13	female	203	gall		KY923993		SRR5429906	6769	4721	69.7444	4718	99.9365	0.0635459	4721	100
Trioza eugeniae	Gordon; NSW (2015)	33.76 S 151.15 E		KR; JLM	Syzygium smithii (lilly pilly)	2015-02-13	female	204	gall		KY923994		SRR5429905	47427	27509	58.0028	27508	99.9964	0.00363517	27509	100
Trioza eugeniae	Western Sydney U Hawkesbury campus; NSW (2015)	33.61 S 150.75 E		JLM	Syzygium smithii (lilly pilly)	2015-02-09	female	205	gall		KY923995		SRR5429904	8553	6007	70.2327	6006	99.9834	0.0166472	6007	100
Trioza eugeniae	Western Sydney U Hawkesbury campus; NSW (2015)	33.61 S 150.75 E		JLM	Syzygium smithii (lilly pilly)	2015-02-09	female	206	gall		KY923996		SRR5429903	5781	3803	65.7845	3800	99.9211	0.0788851	3803	100
Trioza eugeniae	Western Sydney U Hawkesbury campus; NSW (2015)	33.61 S 150.75 E		JLM	Syzygium smithii (lilly pilly)	2015-02-09	female	207	gall				SRR5429902	7242	5035	69.525	5035	100	0	5035	100
Trioza magnoliae	Kanapaha Plantation, Gainesville; Florida, USA (2014)	29.59 N 82.43 W		MR	Persea borbonia (red bay tree)	2014-05-01	nymph	208	gall			KY929496	SRR5429901	18588	13171	70.8575	13171	100	0	13171	100
Trioza magnoliae	Kanapaha Plantation, Gainesville; Florida, USA (2014)	29.59 N 82.43 W		MR	Persea borbonia (red bay tree)	2014-05-01	nymph	209	gall			KY929497	SRR5429900	32105	22179	69.0827	22172	99.9684	0.0315614	22179	100
Trioza magnoliae	Kanapaha Plantation, Gainesville; Florida, USA (2014)	29.59 N 82.43 W		MR	Persea borbonia (red bay tree)	2014-05-01	nymph	210	gall			KY929498	SRR5429899	28688	18949	66.052	18937	99.9367	0.0633279	18949	100
a Collectors: Markus Riegler (MR), Aidan A.G Hall (AAGH), Martin Steinbauer (MS), Gary Taylor (GT), James Cook (JC), Kathryn Raphael (KR), Andrew Gherlenda (AG), Goran Lopaticki (GL), Carlos Valente (CV), Markus Nolf (MN) and Jennifer L. Morrow (JLM)
b chimera removal following identification of seven chimeras using the blast_fragments option of the identify_chimeric_seqs.py script
c chimera removal after the list of chimeric sequences was modified to remove 6 OTUs determined to be true symbiont sequences, by alignment to insect endosymbiont sequences
