# Supplementary material for: Symbionts in waiting: the dynamics of incipient endosymbiont complementation and replacement in minimal bacterial communities of psyllids
Source: Microbiome. 2017 Jun 6;5:58. doi: 10.1186/s40168-017-0276-4 (PMC5461708; doi:10.1186/s40168-017-0276-4)
Supplement: Supplementary file 2 — Primer sequences and PCR conditions (XLSX 11 kb). [file 40168_2017_276_MOESM2_ESM.xlsx]

## Sheet: File 2
Additional File 2: Primer sequences and PCR conditions
Target gene	Forward Primer	Sequence 5'-3'	Reverse Primer	Sequence 5'-3'	Product size (bp)	Reference
Insect cytochrome oxidase I	Dick (C1-J-2441)	CCAACAGGAATTAAAATTTTTAGATGATTAGC	Pat (TL2-N-3014)	TCCAATGCACTAATCTGCCATATTA	573	Simon et al. 1994
Insect cytochrome oxidase I	LCO1490	GGTCAACAAATCATAAAGATATTGG	HCO2198	TAAACTTCAGGGTGACCAAAAAATCA	708	Folmer et al. 1994
Insect cytochrome B	CB1	TATGTACTACCATGAGGACAAATATC	CB2	ATTACACCTCCTAATTTAATTAGGAAT	398	Jermiin and Crozier 1994
Bacterial 16S rDNA	63F	CAGGCCTAACACATGCAAGTC	1227R	CCATTGTAGCACGTGT	1164	Marchesi et al. 1998; O'Neill et al 1992
MiSeq Bacterial 16S rDNA	341F	CCTACGGGNGGCWGCAG	805R	GACTACHVGGGTATCTAATCC	464	Morrow et al. 2015
qPCR primers
Bacterial atpA	Cru_Cg_qPCR_F	GGTGTTATGGATAGAGAAACTGTAAATG	Cru_Cg_qPCR_R	TCCAATAATAAGCTCTCTTTGACCT	105	this study
Bacterial atpA	Cru_Cf_qPCR_F	GGAAGAGAAGCTTATCCAGGAG	Cru_Cf_qPCR_R	AGCAGTCAAAGATCCAGAAGAA	117	this study
Bacterial atpA	Cru_Cm_qPCR_F	CCTGGTGTAATGGAAAGAGAATCA	Cru_Cm_qPCR_R	CCAGTTTGTCTATCTCCAATTATAAGC	122	this study
Bacterial atpA	Ars_Card_qPCR_F	GTTTCTCTGCCGTTGAAGTTATC	Ars_Cg_qPCR_R	CACGCCCAATAGGGATCATAG	111	this study
Bacterial atpA	Ars_Card_qPCR_F	GTTTCTCTGCCGTTGAAGTTATC	Ars_Cf_qPCR_R	CCACGCCCAATAGAGATCATAG	112	this study
Bacterial atpA	Sod_Cm_qPCR_F	TAGCTCCGTATGCCGGTT	Sod_Cm_qPCR_R	GCTACAGCCTGCTTCGATAAA	97	this study
Insect elongation factor 1α	EF1a_Cg_qPCR_F	CCAAAGGCTACCGCTGATTT	EF1a_Cg_qPCR_R	GCTGTGTGACAATCGAGTACAG	98	this study
Insect elongation factor 1α	EF1a_Cf_qPCR_F	CTAACCCACCAAAGGCTACTG	EF1a_Cf_qPCR_R	GCAATATGAGCTGTGTGACAATC	115	this study
Insect elongation factor 1α	EF1a_Cm_qPCR_F	CCAAAAGCTACCGCTGATTT	EF1a_Cg_qPCR_R	GCTGTGTGACAATCGAGTACAG	98	this study
PCR protocol	COI Dick/Pat	COI LCO1490/HCO2198	CytB CB1-CB2	16S rDNA	qPCR protocol	qPCR
Total volume	20µL	20µL	20µL	20µL	Total volume	10µL
GoTaq Reaction Buffer	1X	1X	1X	1X	SensiMix SYBR (Bioline, Australia)	5µL
MgCl2	2.5mM	2.5mM	3mM	2.5mM	Primer 1	0.4µM
dNTP	200µM each	200µM each	200µM each	200µM each	Primer 2	0.4µM
Primer 1	0.4µM	0.16µM	0.5µM	0.5µM	DNA template	4.2µL
Primer 2	0.4µM	0.16µM	0.5µM	0.5µM
GoTaq DNA polymerase	0.5u	0.5u	0.5u	0.5u
BSA		125ng
DNA Template	2µL	2µL	2µL	2µL
Thermal Cycling
Denaturation	94°C for 5min	94°C for 1min	94°C for 5min	94°C for 5min		95°C for 10min
Cycles	94°C for 30s, 55°C for 30s, 72°C for 1min (x35 cycles)	94°C for 30s, 45°C for 1min30s, 72°C for 1min (x5 cycles) 94°C for 30s, 51°C for 1min30s, 72°C for 1min (x35 cycles)	94°C for 15s, 45°C for 20s, 72°C for 30s (x35 cycles)	94°C for 30s, 55°C for 30s, 72°C for 1min (x35 cycles)		95°C for 20s, 60°C for 30s, 72°C for 45s (x45 cycles)
Final extension	72°C for 10min	72°C for 5min	72°C for 10min	72°C for 10min		Ramp 50°C to 98°C, increase 1°C, hold 5s
