# Supplementary material for: Symbionts in waiting: the dynamics of incipient endosymbiont complementation and replacement in minimal bacterial communities of psyllids
Source: Microbiome. 2017 Jun 6;5:58. doi: 10.1186/s40168-017-0276-4 (PMC5461708; doi:10.1186/s40168-017-0276-4)
Supplement: Supplementary file 3 — List of the nymphs collected for this study. Each nymph sample was subjected to COI amplification and sequencing. Samples with parasitoid DNA present were discarded. The list includes the number of nymphs from each species and site that were subject to DNA extraction, the number of those DNA extractions that were determined to be parasitised and the number of psyllid nymphs remaining that were included in the final 16S rRNA gene amplicon dataset (XLSX 12 kb). [file 40168_2017_276_MOESM3_ESM.xlsx]

## Sheet: File 3
Additional File 3. List of the nymphs collected for this study. Each nymph sample was subject to COI amplification and sequencing to determine if there was parasitoid DNA present in the samples, these samples were discarded.The list includes the number of nymphs from each species and site that were subject to DNA extraction, the number of those DNA extractions that were determined to be parasitis…
Species name	Location (Collection date)	Host plant (common name)	No of nymphs
			DNA extracted	parasitised	amplicon sequenced
Cardiaspina albitextura	Black Mountain Dr (lower carpark) Canberra; ACT (2013)	Eucalyptus blakelyi (Blakely's red gum)	3	0	3
	Western Sydney U Hawkesbury campus; NSW (2012)	Eucalyptus robusta (swamp mahogany)	3	0	3
Cardiaspina densitexta	Callington; SA (2013)	Eucalyptus fasciculosa (pink gum)	3	0	3
	Tintinara Rd; SA (2013)	Eucalyptus fasciculosa (pink gum)	3	0	3
	Tiver's Rd, Spence; SA (2013)	Eucalyptus fasciculosa (pink gum)	3	0	3
	Hampton Rd, Naracoorte; SA (2013)	Eucalyptus fasciculosa (pink gum)	3	0	3
	Nolan's Rd, Naracoorte; SA (2013)	Eucalyptus fasciculosa (pink gum)	3	0	3
	Echunga; SA (2013)	Eucalyptus sp.	3	0	1
Cardiaspina fiscella	Yellowmundee; NSW (2014)	Eucalyptus tereticornis (forest red gum)	3	0	3
	Taren Point Rd, cnr Box Rd, Cronulla; NSW (2014)	Eucalyptus botryoides (southern mahogany)	1	0	1
	Rotary Pk, SthWest Rocks; NSW (2013)	Eucalyptus botryoides (southern mahogany)	6	3	3
Cardiaspina maniformis	Yellowmundee; NSW (2014)	Eucalyptus tereticornis (forest red gum)	3	0	1
Cardiaspina retator	Battunga Rd, Echunga; SA (2013)	Eucalyptus camaldulensis (river red gum)	3	0	2
Cardiaspina tenuitela	Mary Lawson Wayside Rest, Finley; NSW (2013)	Eucalyptus melliodora (yellow box)	2	0	1
Cardiaspina vittaformis	Doonside; NSW (2012)	Eucalyptus crebra (narrow-leaved ironbark)	4	0	3
	Black Mt CSIRO, Canberra; ACT (2014)	Eucalyptus sideroxylon (Red ironbark)	3	0	3
	Yellowmundee; NSW (2014)	Eucalyptus crebra (narrow-leaved ironbark)	2	2	0
GB Cardiaspina sp.	Western Sydney U Hawkesbury campus; NSW (2014)	Eucalyptus moluccana (grey box)	3	0	2
Creiis sp. 1	EucFACE, Richmond; NSW (2012)	Eucalyptus tereticornis (forest red gum)	3	0	3
Ctenarytaina spatulata	Albergaria-a-Velha; Portugal (2011)	Eucalyptus globulus (Tasmanian blue gum)	3	0	3
	Ponte de Lima; Portugal (2011)	Eucalyptus globulus (Tasmanian blue gum)	3	0	3
Eucalyptolyma maideni	Edensor Pk; NSW (2012)	Corymbia citriodora (lemon-scented gum)	5	1	1
	Western Sydney U Hawkesbury campus; NSW (2015)	Corymbia citriodora (lemon-scented gum)	3	0	2
Glycaspis brimblecombei	EucFACE, Richmond; NSW (2012)	Eucalyptus tereticornis (forest red gum)	5	1	3
Protyora sterculiae	Western Sydney U Hawkesbury campus; NSW (2015)	Brachychiton populneus (kurrajong tree)	3	0	3
Aacanthocnema dobsoni	Tasman Peninsula, Tasmania (2012)	Allocasuarina verticillata (drooping she-oak)	4	2	1
	LaTrobe University, Bundoora; VIC (2012)	Allocasuarina verticillata (drooping she-oak)	4	0	3
Pauropsylla depressa	Douglas, Townsville; QLD (2014)	Ficus racemosa (cluster fig tree)	3	0	3
Trioza magnoliae	Kanapaha Plantation, Gainesville; Florida, USA (2014)	Persea borbonia (red bay tree)	3	0	3
		Total	93	9	69
