# Supplementary material for: Symbionts in waiting: the dynamics of incipient endosymbiont complementation and replacement in minimal bacterial communities of psyllids
Source: Microbiome. 2017 Jun 6;5:58. doi: 10.1186/s40168-017-0276-4 (PMC5461708; doi:10.1186/s40168-017-0276-4)
Supplement: Supplementary file 4 — qPCR primer efficiency (XLSX 10 kb). [file 40168_2017_276_MOESM4_ESM.xlsx]

## Sheet: File 4
Additional File 4. qPCR primer efficiency
Primers	R	R2	M	B	E	Threshold
CruCG	0.99438	0.98878	-3.341	9.149	0.99	0.0555
CruCf	0.99621	0.99243	-3.227	12.132	1.04	0.0555
CruCm	0.99544	0.9909	-3.330	8.347	1	0.0555
ArsCG	0.9993	0.9986	-3.206	14.448	1.05	0.0555
ArsCf	0.99628	0.99258	-3.197	14.356	1.05	0.0555
SodCm	0.99421	0.98845	-3.302	13.516	1.01	0.0555
EFCG	0.99725	0.99452	-3.352	13.97	0.99	0.0555
EFCf	0.9981	0.99621	-3.319	13.154	1	0.0555
EFCm	0.99823	0.99647	-3.155	14.373	1.07	0.0555
*Dynamic tube, no slope correction
M=slope, B=Y-intercept, E=efficiency
