# Supplementary material for: Symbionts in waiting: the dynamics of incipient endosymbiont complementation and replacement in minimal bacterial communities of psyllids
Source: Microbiome. 2017 Jun 6;5:58. doi: 10.1186/s40168-017-0276-4 (PMC5461708; doi:10.1186/s40168-017-0276-4)
Supplement: Supplementary file 6 — Alpha diversity metrics (XLSX 21 kb). [file 40168_2017_276_MOESM6_ESM.xlsx]

## Sheet: File 6
Additional File 6. Alpha diversity metrics
Species	Sample ID	Simpson	Shannon	Chao1	Observed species	Good's coverage
Aacanthocnema dobsoni	106	0.456442	0.997642	13	8	0.994845
Aacanthocnema dobsoni	108	0.337583	0.830747	14	9	0.994845
Aacanthocnema dobsoni	109	0.50768	1.21992	15	13	0.994845
Aacanthocnema dobsoni	110	0.0143713	0.0799126	12	7	0.994845
Acizzia solanicola	235	0.0564672	0.22065	4	4	0.998969
Acizzia solanicola	236	0.0446615	0.20106	18	8	0.994845
Acizzia solanicola	237	0.0639324	0.222359	5	4	0.997938
Cardiaspina albitextura	1	0.135188	0.499083	32	11	0.992784
Cardiaspina albitextura	2	0.120351	0.457202	21.5	11	0.992784
Cardiaspina albitextura	3	0.106872	0.422988	36.5	14	0.989691
Cardiaspina albitextura	4	0.147129	0.61353	119	24	0.979381
Cardiaspina albitextura	5	0.144534	0.529972	26	12	0.991753
Cardiaspina albitextura	6	0.10718	0.440798	94	16	0.986598
Cardiaspina albitextura	7	0.129306	0.489967	59	14	0.989691
Cardiaspina albitextura	8	0.471485	1.32676	44.75	22	0.985567
Cardiaspina albitextura	9	0.448721	1.17293	20	13	0.992784
Cardiaspina albitextura	10	0.137133	0.528769	49	16	0.987629
Cardiaspina albitextura	11	0.412947	1.3465	157.5	31	0.976289
Cardiaspina albitextura	12	0.118227	0.44359	25	10	0.993814
Cardiaspina albitextura	13	0.312278	1.1673	61	26	0.984536
Cardiaspina albitextura	14	0.341456	1.10452	41.5	24	0.984536
Cardiaspina albitextura	15	0.227395	0.85778	45	24	0.984536
Cardiaspina densitexta	16	0.492012	1.3516	45.75	23	0.985567
Cardiaspina densitexta	17	0.155194	0.561274	22.3333	13	0.991753
Cardiaspina densitexta	18	0.135154	0.485896	14	9	0.994845
Cardiaspina densitexta	19	0.356831	0.925576	11	8	0.995876
Cardiaspina densitexta	20	0.299994	1.15865	92.1667	38	0.973196
Cardiaspina densitexta	21	0.292482	0.882492	49	16	0.987629
Cardiaspina densitexta	111	0.168267	0.604268	17	12	0.993814
Cardiaspina densitexta	112	0.131976	0.545859	45	19	0.986598
Cardiaspina densitexta	113	0.125937	0.483859	49	13	0.990722
Cardiaspina densitexta	114	0.177813	0.667969	35.3333	17	0.98866
Cardiaspina densitexta	115	0.203142	0.666617	17.5	10	0.993814
Cardiaspina densitexta	116	0.181212	0.663371	27	15	0.990722
Cardiaspina densitexta	117	0.107319	0.436934	22.5	12	0.992784
Cardiaspina densitexta	118	0.110881	0.428965	21.5	11	0.992784
Cardiaspina densitexta	119	0.133128	0.498017	49	13	0.990722
Cardiaspina densitexta	120	0.118244	0.445112	25	10	0.993814
Cardiaspina densitexta	121	0.118276	0.44507	25	10	0.993814
Cardiaspina densitexta	122	0.0645446	0.277875	14	9	0.994845
Cardiaspina densitexta	131	0.0738548	0.270361	5	5	0.998969
Cardiaspina fiscella	22	0.0818344	0.326847	21.5	11	0.992784
Cardiaspina fiscella	23	0.110726	0.45687	156	20	0.982474
Cardiaspina fiscella	24	0.535844	1.32868	46	20	0.986598
Cardiaspina fiscella	25	0.0679753	0.252209	17	7	0.994845
Cardiaspina fiscella	26	0.0722245	0.307328	80	14	0.987629
Cardiaspina fiscella	27	0.0758508	0.292327	38	10	0.991753
Cardiaspina fiscella	28	0.093638	0.396729	56	17	0.986598
Cardiaspina fiscella	29-213	0.146513	0.596566	176	23	0.981443
Cardiaspina fiscella	30-N1	0.414405	1.09929	60	15	0.989691
Cardiaspina fiscella	31	0.532465	1.34601	62.25	24	0.981443
Cardiaspina fiscella	124	0.0204868	0.106774	10	7	0.995876
Cardiaspina fiscella	125	0.123367	0.452797	58	13	0.989691
Cardiaspina maniformis	47	0.107199	0.329048	5	4	0.997938
Cardiaspina maniformis	48	0.0681348	0.263209	13	7	0.995876
Cardiaspina maniformis	49	0.296935	0.740571	13	8	0.994845
Cardiaspina maniformis	50	0.333083	0.822808	18	8	0.994845
Cardiaspina maniformis	51	0.306179	0.750383	9	6	0.996907
Cardiaspina maniformis	52	0.124496	0.426238	57	12	0.989691
Cardiaspina maniformis	53	0.0143735	0.0819745	29	8	0.992784
Cardiaspina retator	56	0.0797981	0.308673	14	9	0.994845
Cardiaspina retator	57	0.102538	0.375767	39	11	0.991753
Cardiaspina retator	58	0.0935742	0.388146	30	15	0.989691
Cardiaspina retator	59	0.117515	0.424039	26	12	0.991753
Cardiaspina retator	60	0.240489	1.03033	79.5	32	0.979381
Cardiaspina tenuitela	64	0.176688	0.589703	14	8	0.995876
Cardiaspina tenuitela	65	0.332698	0.903329	15	10	0.994845
Cardiaspina tenuitela	66	0.248792	0.825299	22	15	0.991753
Cardiaspina tenuitela	63-N4	0.278406	0.895906	28.25	17	0.989691
Cardiaspina vittaformis	67	0.101252	0.380708	18	8	0.994845
Cardiaspina vittaformis	67b-N1	0.158187	0.648397	81	24	0.980412
Cardiaspina vittaformis	68	0.137082	0.502053	25	10	0.993814
Cardiaspina vittaformis	69	0.303503	0.950059	51	18	0.987629
Cardiaspina vittaformis	70	0.370203	1.36696	114.6	39	0.971134
Cardiaspina vittaformis	71	0.281218	0.824772	9.5	8	0.996907
Cardiaspina vittaformis	128	0.118129	0.42897	10	7	0.996907
Cardiaspina vittaformis	129	0.135168	0.490447	19	9	0.994845
Cardiaspina vittaformis	130	0.125157	0.44316	19	9	0.994845
Creiis corniculata	134	0.519114	1.28056	11	10	0.996907
Creiis corniculata	135	0.434971	1.20971	27	12	0.993814
Creiis corniculata	136	0.518893	1.28055	11	10	0.996907
Creiis corniculata	238	0.114197	0.40655	7	6	0.997938
Creiis corniculata	239	0.193989	0.667274	6	6	0.998969
Creiis corniculata	240	0.496178	1.29938	37.5	21	0.987629
Creiis sp.1	72	0.436046	1.06421	5	5	0.998969
Creiis sp.1	73	0.44995	1.05425	9	6	0.996907
Creiis sp.1	74	0.457855	1.13322	15	10	0.994845
Creiis sp.2	75	0.0265342	0.122766	12	6	0.995876
Creiis sp.2	76	0.0163588	0.0689367	2	2	1
Creiis sp.2	77	0.030592	0.142031	6.33333	6	0.997938
Ctenarytaina bipartita	149	0.0122946	0.054279	2	2	1
Ctenarytaina bipartita	150	0.0265661	0.131919	23	8	0.993814
Ctenarytaina bipartita	151	0.0184292	0.0893924	8	5	0.996907
Ctenarytaina eucalypti	155	0.0123137	0.062021	5	4	0.997938
Ctenarytaina eucalypti	156	0.168092	0.4988	13	7	0.995876
Ctenarytaina eucalypti	157	0.0468296	0.262874	55	21	0.982474
Ctenarytaina eucalypti	158	0.0266086	0.150116	40.5	13	0.98866
Ctenarytaina eucalypti	159	0.0286364	0.157688	19	12	0.991753
Ctenarytaina eucalypti	160	0.0225274	0.120536	30	9	0.992784
Ctenarytaina eucalypti	161	0.0366713	0.179165	20.5	10	0.992784
Ctenarytaina eucalypti	162	0.0245637	0.130677	24	9	0.993814
Ctenarytaina eucalypti	163	0.0184398	0.0934132	12	6	0.995876
Ctenarytaina eucalypti	164	0.0245637	0.132234	38	10	0.991753
Ctenarytaina eucalypti	165	0.0184547	0.10048	23	8	0.993814
Ctenarytaina eucalypti	166	0.022538	0.126721	29	11	0.990722
Ctenarytaina eucalypti	167	0.519909	1.31506	51	15	0.990722
Ctenarytaina eucalypti	168	0.12664	0.450575	41.5	14	0.98866
Ctenarytaina eucalypti	169	0.360057	0.857538	38	10	0.991753
Ctenarytaina eucalypti	223	0.498669	1.31131	177	24	0.981443
Ctenarytaina eucalypti	224	0.521798	1.20255	16.75	13	0.993814
Ctenarytaina eucalypti	225	0.512905	1.14349	15	10	0.994845
Ctenarytaina spatulata	170	0.0444957	0.177937	5.5	5	0.997938
Ctenarytaina spatulata	171	0.00822404	0.0447899	4.5	4	0.997938
Ctenarytaina spatulata	172	0.00822404	0.0447899	4.5	4	0.997938
Ctenarytaina spatulata	173	0.0204953	0.112181	30	9	0.992784
Ctenarytaina spatulata	174	0.030626	0.153246	16.5	9	0.993814
Ctenarytaina spatulata	175	0.00205973	0.0117152	2	2	0.998969
Ctenarytaina spatulata	176	0.0387331	0.197986	16	11	0.993814
Eucalyptolyma maideni	84	0.0735275	0.24529	3	3	1
Eucalyptolyma maideni	88	0.148843	0.451081	23	8	0.993814
Eucalyptolyma maideni	89	0.157551	0.594944	50	14	0.990722
Eucalyptolyma maideni	90	0.47739	1.12397	30	15	0.989691
Eucalyptolyma maideni	177	0.211332	0.725535	119	24	0.979381
Eucalyptolyma maideni	178	0.490003	1.22188	124	19	0.984536
Eucalyptolyma maideni	179	0.0244999	0.11107	8	5	0.996907
Eucalyptolyma maideni	181	0.485184	1.1045	16	11	0.993814
Eucalyptolyma maideni	182	0.365021	0.906113	48	12	0.990722
GB Cardiaspina sp.	32	0.216031	0.857682	50	26	0.983505
GB Cardiaspina sp.	33	0.104872	0.385936	10	7	0.996907
GB Cardiaspina sp.	34	0.112467	0.399182	9	6	0.996907
GB Cardiaspina sp.	35	0.176975	0.605614	25	10	0.993814
GB Cardiaspina sp.	36	0.160735	0.555813	31	10	0.992784
GB Cardiaspina sp.	37	0.152133	0.570357	19.5	12	0.993814
GB Cardiaspina sp.	38	0.188898	0.741276	120	25	0.979381
GB Cardiaspina sp.	40	0.129525	0.466122	24	9	0.993814
GB Cardiaspina sp.	41	0.120387	0.467765	40	12	0.991753
GB Cardiaspina sp.	42	0.0896567	0.342742	10	7	0.996907
GB Cardiaspina sp.	43	0.274603	0.936173	45.5	18	0.98866
GB Cardiaspina sp.	44	0.14754	0.561812	42.75	20	0.985567
GB Cardiaspina sp.	45	0.144942	0.565184	43.5	16	0.98866
GB Cardiaspina sp.	46	0.0916718	0.35221	18	8	0.994845
Glycaspis brimblecombei	96	0.581475	1.58272	16	13	0.995876
Glycaspis brimblecombei	97	0.473285	1.23831	19.5	12	0.993814
Glycaspis brimblecombei	98	0.44251	1.17356	11	8	0.996907
Glycaspis brimblecombei	99	0.349055	1.04436	33	12	0.992784
Glycaspis brimblecombei	100	0.303301	0.776908	6.5	6	0.997938
Glycaspis brimblecombei	101-220	0.276533	0.948242	17	11	0.995876
Glycaspis brimblecombei	102	0.627986	1.68919	34	16	0.990722
Glycaspis brimblecombei	103-221	0.129015	0.456242	14	9	0.994845
Glycaspis brimblecombei	104	0.0780763	0.304133	13	7	0.995876
Glycaspis brimblecombei	183	0.615736	1.64272	20	13	0.992784
Glycaspis brimblecombei	184	0.190509	0.690483	21	11	0.994845
Glycaspis brimblecombei	186	0.238733	0.764519	26	12	0.991753
Glycaspis brimblecombei	187	0.297749	0.784483	6	5	0.997938
Glycaspis brimblecombei	188	0.123135	0.427155	11	8	0.995876
Glycaspis sp.1	93	0.0225082	0.112794	17	7	0.994845
Glycaspis sp.1	94	0.0225189	0.113572	6.5	6	0.997938
Glycaspis sp.1	95	0.0367265	0.196608	41.5	14	0.98866
Glycaspis sp.2	226	0.0163588	0.0689367	2	2	1
Glycaspis sp.2	228	0.048443	0.191627	12	6	0.995876
Glycaspis sp.2	229	0.0345605	0.149356	12	6	0.995876
Glycaspis sp.2	230	0.0386949	0.192914	57	12	0.989691
Glycaspis sp.2	231	0.0346477	0.167476	16.5	9	0.993814
Glycaspis sp.2	232	0.520689	1.29662	48.25	22	0.984536
Glycaspis sp.2	233	0.0245446	0.124492	23	8	0.993814
Glycaspis sp.2	234	0.0586779	0.27062	48	12	0.990722
Pauropsylla depressa	189	0.683737	2.04747	25	18	0.991753
Pauropsylla depressa	190	0.12991	0.438692	57	12	0.989691
Pauropsylla depressa	191	0.568551	1.52348	26.5	16	0.992784
Pauropsylla depressa	192	0.0524158	0.209002	17	7	0.994845
Pauropsylla depressa	193	0.175045	0.524273	24	9	0.993814
Pauropsylla depressa	194	0.11732	0.414451	30	12	0.990722
Pauropsylla depressa	195	0.145344	0.439426	6.33333	6	0.997938
Protyora sterculiae	196	0.396773	1.02617	35	14	0.992784
Protyora sterculiae	197	0.290496	0.758398	9.5	8	0.996907
Protyora sterculiae	198	0.330662	0.959342	23	16	0.991753
Protyora sterculiae	199	0.361609	0.894415	17.5	10	0.993814
Protyora sterculiae	200	0.162468	0.464074	4	4	0.998969
Protyora sterculiae	201	0.2047	0.584889	12.3333	9	0.994845
Schedotrioza serrata	241	0.536376	1.3465	45	19	0.986598
Schedotrioza serrata	242	0.561076	1.50231	67.5	22	0.985567
Schedotrioza serrata	243	0.468955	1.39493	36	18	0.990722
Trioza eugeniae	202	0.51685	1.74886	44.3333	26	0.98866
Trioza eugeniae	203	0.174193	0.598651	16	10	0.995876
Trioza eugeniae	204	0.180986	0.50201	4	4	0.998969
Trioza eugeniae	205	0.124766	0.421568	8.5	7	0.996907
Trioza eugeniae	206	0.103329	0.403509	12	9	0.995876
Trioza eugeniae	207	0.0989776	0.354423	9	6	0.996907
Trioza magnoliae	208	0.194554	0.546153	6.5	6	0.997938
Trioza magnoliae	209	0.277777	0.771824	22.3333	13	0.991753
Trioza magnoliae	210	0.28325	0.82043	71.5	19	0.984536
nb. Metadata for each sample ID can be found in Supplementary Table 1
