# Supplementary material for: Symbionts in waiting: the dynamics of incipient endosymbiont complementation and replacement in minimal bacterial communities of psyllids
Source: Microbiome. 2017 Jun 6;5:58. doi: 10.1186/s40168-017-0276-4 (PMC5461708; doi:10.1186/s40168-017-0276-4)
Supplement: Supplementary file 9 — Normalised qPCR results (XLSX 14 kb). [file 40168_2017_276_MOESM9_ESM.xlsx]

## Sheet: File 9
Additional File 9. Normalised qPCR results
				EF1α	Carsonella atpA		Arsenophonus atpA		Sodalis atpA
Species	stage/sex	site	Sample_ID	Reference (mean)	Target 1 (mean)	normalisation	Target 2 (mean)	normalisation	Target 3 (mean)	normalisation
C. albitextura	female	Mudgee	Calb1	18.48	22.38	0.0669858		0
C. albitextura	female	BlkMtPen	Calb9	17.62	21.44	0.0708052		0
C. albitextura	nymph	Hawkesbury	Calb15	18.8	17.83	1.95884		0
C. albitextura	female	BlkMtPen	Calb7	18.36	21.67	0.10083		0
C. albitextura	female	BlkMtPen	Calb8	17.4	20.91	0.0877778		0
C. densitexta	nymph	Callington	Cdens19	17.91	14.91	8	16.6	2.47942
C. densitexta	nymph	Echunga	Cdens131	17.95	15.91	4.11246	16.35	3.03143
C. densitexta	female	Battunga	Cdens16	17.97	14.23	13.3614	16.26	3.27161
C. densitexta	nymph	Nolans	Cdens122	17.97	15.15	7.06162	13.87	17.1484
GB Cardiaspina	nymph	Hawkesbury	GBCar40	18.17	16.07	4.28709	16.31	3.63008
GB Cardiaspina	female	McKay	GBCar44	18.09	16.26	3.55537	17.17	1.89212
GB Cardiaspina	female	Rossmore	GBCar32	17.29	15.32	3.91768	16.45	1.79005
GB Cardiaspina	female	McKay	GBCar46	17.79	15.97	3.53081	15.46	5.02805
C. tenuitela	female	Bruce	Cten65	18.78	17.88	1.86607	19.21	0.742262
C. tenuitela	nymph	Finley	Cten63N4	20.67	16.35	19.9733	19.81	1.81504
C. tenuitela	female	Bruce	Cten64	18.03	18.44	0.752623	16.53	2.82843
C. vittaformis	nymph	Doonside	Cvit68	18.12	25.62	0.00552427	16.45	3.18215
C. vittaformis	female	unknown	Cvit69	17.5	23.16	0.0197774	16.74	1.69349
C. fiscella	female	EucFACE	Cfisc22	16.64	10.32	79.8932	16.71	0.952638
C. fiscella	female	EucFACE	Cfisc23	16.27	15.95	1.24833	16.1	1.12506
C. fiscella	female	EucFACE	Cfisc24	16.26	16.16	1.07177	15.93	1.25701
C. fiscella	nymph	Yellowmundi	Cfisc25	17.34	14.96	5.20537	15.84	2.82843
C. fiscella	nymph	Yellowmundi	Cfisc26	16.67	10.55	69.551	15.54	2.18859
C. fiscella	nymph	Yellowmundi	Cfisc27	16.83	17.16	0.795536	17.12	0.817902
C. fiscella	female	Yellowmundi	Cfisc28	16.01	15.23	1.71713	16.58	0.673617
C. fiscella	nymph	Rotary	Cfisc29. 213	17.42	11.91	45.5696	19.7	0.205898
C. fiscella	nymph	Rotary	Cfisc30N1	20.4	15.19	37.014	18.18	4.65893
C. fiscella	nymph	Rotary	Cfisc31	17.1	16.87	1.17283	17.03	1.04972
C. fiscella	nymph	Cronulla	Cfisc123	19.52	13.87	50.2134	22.45	0.131215
C. fiscella	male	Cronulla	Cfisc124	16.45	14.17	4.85678	18.61	0.223756
C. fiscella	male	Cronulla	Cfisc125	18.13	15.22	7.51618	19.46	0.397768
C. retator	female	Battunga	Cret56	17.03	17.68	0.63728	16.84	1.14076
C. retator	male	Battunga	Cret57	17.96	20.51	0.170755	19.12	0.447513
C. retator	male	Battunga	Cret58	17.36	14.68	6.40856	20.74	0.0960547
C. retator	nymph	Battunga	Cret60	17.81	12.03	54.9482	19.23	0.373712
C. maniformis	female	Hawkesbury	Cman47	16.88	11.38	45.2548			16.43	1.36604
C. maniformis	female	Hawkesbury	Cman48	17.1	11.01	68.1197			17	1.07177
C. maniformis	female	Hawkesbury	Cman49	17.97	11.96	64.4452			16.66	2.47942
C. maniformis	female	MacFields	Cman50	17.9	12.3	48.5029			17.13	1.70527
C. maniformis	female	MacFields	Cman51	17.23	12.08	35.5062			16.15	2.11404
C. maniformis	female	MacFields	Cman52	17.15	10.93	74.5429			18.33	0.441351
C. maniformis	nymph	Yellowmundi	Cman53	17.34	12.25	34.0598			20.28	0.130308
