# Supplementary material for: Symbionts in waiting: the dynamics of incipient endosymbiont complementation and replacement in minimal bacterial communities of psyllids
Source: Microbiome. 2017 Jun 6;5:58. doi: 10.1186/s40168-017-0276-4 (PMC5461708; doi:10.1186/s40168-017-0276-4)
Supplement: Supplementary file 10 — Beta diversity comparison of three distance matrices (unweighted UniFrac, weighted UniFrac and Bray-Curtis), with samples categorised by species, genus, ecological niche, feeding and host plant type (XLSX 9 kb). [file 40168_2017_276_MOESM10_ESM.xlsx]

## Sheet: File 10
Additional File 10. Beta diversity comparison of three distance matrices (unweighted UniFrac, weighted UniFrac and Bray-Curtis), with samples categorised by species, genus, ecological niche, feeding and host plant type.
	unweighted UniFrac		weighted UniFrac		Bray-Curtis
	R	p-value	R	p-value	R	p-value
Species	0.4243	0.001	0.6641	0.001	0.8174	0.001
Genus	0.1879	0.001	0.5603	0.001	0.7882	0.001
Niche (free-living, lerp-building, gall-forming)	0.3758	0.001	0.2787	0.001	0.4465	0.001
Feeding (senescence or flush)	0.1428	0.001	0.2157	0.001	0.4573	0.001
Host type (Eucalypt, non-Eucalypt)	0.355	0.001	0.3063	0.001	0.1719	0.002
